# Supplementary material for: A Simple and Effective Mass Spectrometric Approach to Identify the Adulteration of the Mediterranean Diet Component Extra-Virgin Olive Oil with Corn Oil
Source: Int J Mol Sci. 2015 Sep 1;16(9):20896–912. doi: 10.3390/ijms160920896 (PMC4613234; doi:10.3390/ijms160920896)
Supplement: Supplementary file 1 [file ijms-16-20896-s001.zip]

Archive with 3 entries (2 files):
- ijms-87047-Supplementary Information/
- ijms-87047-Supplementary Information/ijms-87047-Supplementary Figure S1 and S2.pdf
- ijms-87047-Supplementary Information/ijms-87047-Supplementary Table S1 and S2.xlsx
