# Supplementary material for: A Simple and Effective Mass Spectrometric Approach to Identify the Adulteration of the Mediterranean Diet Component Extra-Virgin Olive Oil with Corn Oil
Source: Int J Mol Sci. 2015 Sep 1;16(9):20896–912. doi: 10.3390/ijms160920896 (PMC4613234; doi:10.3390/ijms160920896)
Supplement: Supplementary file 1 [file ijms-16-20896-s001.zip › ijms-87047-Supplementary Information/ijms-87047-Supplementary Table S1 and S2.xlsx]

## Sheet: Table S1
	Table S1. The values of Pearson’s correlation matrix, confirmed the good intra-species correlation (at the level of the technical replicates of the same oil sample and between the different brands) and the net inter-species separation as previously shown in Figure 2A,B. Conversely, a low inter-group correlation especially between EVOO and CO was observed.
	EVOO1, EVOO2, EVOO3, EVOO4																CO1, CO2, CO3, CO4
	1	0.973112845088572	0.975656763569313	0.995131678114504	0.923075198938135	0.908342664187256	0.90586146251656	0.921723174948482	0.917834503079457	0.968426569252319	0.941119368087364	0.957629012017026	0.855993541560724	0.903398133435287	0.807862519168926	0.893261696955633	0.300910373154169	0.284065968366372	0.285470979230589	0.282896382901821	0.336040725696413	0.271056788604385	0.220373403269127	0.275122209683238	0.261331965612439	0.254941285808849	0.259962420606542	0.266423355297148	0.206920529684722	0.204247702412768	0.205806937659279	0.203063905423722
	0.973112845088572	1	0.986901610095717	0.969282473283824	0.952782076892058	0.943625186013693	0.946876102587036	0.959230455168985	0.959107165497209	0.993285488227558	0.978924375712733	0.989712713908737	0.880566262414971	0.934191036017485	0.83102690074038	0.924072313466133	0.281389769745185	0.273067226843238	0.261542431102638	0.291529511062364	0.31385699192754	0.252273227635205	0.222745069879905	0.262229320329054	0.241404492113821	0.237778875294987	0.239208548339961	0.246653439936872	0.203325511869159	0.198645206179522	0.20441593722571	0.197193026059463
	0.975656763569313	0.986901610095717	1	0.972557190972789	0.971744681454249	0.964329563012639	0.958667895351701	0.964453532772272	0.966931431899691	0.985839367284251	0.968073247209348	0.986437449824678	0.89679256190618	0.926934412972081	0.849694840309587	0.917232974771231	0.347471636892432	0.342074142948313	0.325092546484294	0.359840314063633	0.385292363973319	0.321820019453801	0.287995740033567	0.33688444401888	0.302653028308933	0.30015832924194	0.303982967982473	0.315505404632577	0.258246145764601	0.252431875223533	0.260228733500283	0.254150036431651
	0.995131678114504	0.969282473283824	0.972557190972789	1	0.930886155120025	0.902564516258262	0.917703081163618	0.933288794399628	0.925938039039272	0.968265885320502	0.950722676884242	0.956267974962763	0.853641653020426	0.903666048369627	0.812682695209227	0.899214389372674	0.314287041330039	0.301408260422711	0.298757277188754	0.298297243252753	0.35834289922754	0.289720621976488	0.234502734614252	0.291926739852115	0.278754455658124	0.271463482075539	0.279087285346824	0.285930230713343	0.219499511309336	0.21603487774612	0.218889533334256	0.216236337669079
	0.923075198938135	0.952782076892058	0.971744681454249	0.930886155120025	1	0.976938494124696	0.993015708085351	0.988267720714383	0.983922668648727	0.958001122583718	0.96101345062835	0.970629061713554	0.913204170899876	0.931642636952741	0.888401232329275	0.929022611550324	0.435113317667455	0.439103721184007	0.409307835828157	0.460140793648241	0.473204296186688	0.418805920555816	0.38781597459939	0.431864809465169	0.393509292354928	0.391959079669104	0.399543892289525	0.411005648998667	0.353036520461089	0.343912319250402	0.35367001001419	0.34751229697579
	0.908342664187256	0.943625186013693	0.964329563012639	0.902564516258262	0.976938494124696	1	0.967069706610252	0.962911317620022	0.958487120583531	0.944281111871598	0.934034338445474	0.961731241032952	0.919620469760756	0.925739437809855	0.880503354652627	0.913067270995789	0.403976096767018	0.393544725487345	0.3825466381966	0.399436841446557	0.421262191601942	0.378067381479608	0.327579839570814	0.377272799894762	0.359580848302397	0.359244071355873	0.361384110771898	0.369627913611374	0.317959561362672	0.31248862654515	0.315433724536402	0.312891305331291
	0.90586146251656	0.946876102587036	0.958667895351701	0.917703081163618	0.993015708085351	0.967069706610252	1	0.995590766317244	0.986265813806079	0.953115591129758	0.967151988972407	0.968149604651906	0.913487549361657	0.938327768865082	0.895224077702975	0.940395227610378	0.445611205265772	0.454725993342422	0.422942083037994	0.469794550310407	0.489673359178909	0.431485200389696	0.394981370473996	0.437749006327756	0.409116164624364	0.408683583368937	0.411845112213532	0.42342142900918	0.366900987091801	0.35853122156397	0.367355029333884	0.360938479636452
EVOO1,2,3,4	0.921723174948482	0.959230455168985	0.964453532772272	0.933288794399628	0.988267720714383	0.962911317620022	0.995590766317244	1	0.986741737872946	0.965272157005841	0.979149235725225	0.975922407002691	0.903354403659724	0.938546467812709	0.878654392126547	0.939717621666756	0.395120235859677	0.401162476742189	0.376913536369902	0.406906218465179	0.445778409072395	0.380479421156776	0.333190875815602	0.382174645614165	0.360422399394866	0.360453287589214	0.363293520114115	0.373470516487118	0.311238300420372	0.305984326941247	0.312183013756088	0.306262135994804
	0.917834503079457	0.959107165497209	0.966931431899691	0.925938039039272	0.983922668648727	0.958487120583531	0.986265813806079	0.986741737872946	1	0.974561575177018	0.983068377442624	0.98461567842128	0.898859865232553	0.926764034818554	0.870017009451281	0.922336614385752	0.388852699665661	0.394248787448184	0.362756136594294	0.421552446990185	0.431329440930742	0.37011744587091	0.350781474417806	0.390558167391944	0.345907864685829	0.342409038131133	0.352908257839972	0.362563170715425	0.311306883484542	0.304032274065967	0.316538736206179	0.30642907070972
	0.968426569252319	0.993285488227558	0.985839367284251	0.968265885320502	0.958001122583718	0.944281111871598	0.953115591129758	0.965272157005841	0.974561575177018	1	0.988762232923026	0.995836209927246	0.881603105354526	0.931187220049464	0.834430107407357	0.921537430988106	0.291387971837647	0.284106689868184	0.271092311532465	0.301400027515906	0.327993549608156	0.262366454478332	0.231878344605355	0.274424842385329	0.249661764195179	0.245463073915355	0.249619193576818	0.257868317849488	0.209988890079572	0.205939658076125	0.212512686264133	0.204914834894232
	0.941119368087364	0.978924375712733	0.968073247209348	0.950722676884242	0.96101345062835	0.934034338445474	0.967151988972407	0.979149235725225	0.983068377442624	0.988762232923026	1	0.9887555481629	0.874327358711631	0.928215051785489	0.837974050615906	0.926508063170216	0.308763916204687	0.310192767513776	0.29023076070081	0.322342081511136	0.362034672385913	0.289641015544691	0.252384221682291	0.297457094859916	0.274403848550124	0.270973925916676	0.275962550537124	0.285704935284049	0.229284640455378	0.226495454396601	0.233984010700837	0.225397551351619
	0.957629012017026	0.989712713908737	0.986437449824678	0.956267974962763	0.970629061713554	0.961731241032952	0.968149604651906	0.975922407002691	0.98461567842128	0.995836209927246	0.9887555481629	1	0.89649688354367	0.938254972771515	0.852611187984262	0.928862393072042	0.325018031577962	0.320374902322699	0.304286657403332	0.33904140758247	0.3615139021753	0.297144485346046	0.265652248611504	0.308911662507824	0.282055312619487	0.279405761137801	0.281911022796448	0.291575461250894	0.243335267826643	0.238034086749593	0.244783356363913	0.237140971613861
	0.855993541560724	0.880566262414971	0.89679256190618	0.853641653020426	0.913204170899876	0.919620469760756	0.913487549361657	0.903354403659724	0.898859865232553	0.881603105354526	0.874327358711631	0.89649688354367	1	0.97745950659534	0.987465862075793	0.970978033114337	0.617732220262405	0.569956577441544	0.608785585170745	0.518117023728421	0.560002155499953	0.566372977454977	0.471057137549725	0.522412763584775	0.593247115660435	0.572798891489063	0.574740838741049	0.563429454304295	0.551538089661241	0.557719761912559	0.55182040912341	0.547245509910155
	0.903398133435287	0.934191036017485	0.926934412972081	0.903666048369627	0.931642636952741	0.925739437809855	0.938327768865082	0.938546467812709	0.926764034818554	0.931187220049464	0.928215051785489	0.938254972771515	0.97745950659534	1	0.958638766483617	0.995487519093179	0.516121756570916	0.486223922144385	0.510818897333983	0.447909053813993	0.494554173765705	0.473250940179201	0.387471749060777	0.435776133702879	0.494146408911791	0.48526770102783	0.474329610469281	0.470699094814095	0.450155309644872	0.455144357745654	0.447014273352387	0.443728532780666
	0.807862519168926	0.83102690074038	0.849694840309587	0.812682695209227	0.888401232329275	0.880503354652627	0.895224077702975	0.878654392126547	0.870017009451281	0.834430107407357	0.837974050615906	0.852611187984262	0.987465862075793	0.958638766483617	1	0.958442321497133	0.690559912577815	0.635823044075777	0.680165943204314	0.580199634932038	0.613975551851922	0.632827946390722	0.542509866308389	0.585189475974759	0.669058838867043	0.64106633151456	0.647194062179817	0.630324367834287	0.632480519944492	0.639369330860599	0.635815034386725	0.628312517163926
	0.893261696955633	0.924072313466133	0.917232974771231	0.899214389372674	0.929022611550324	0.913067270995789	0.940395227610378	0.939717621666756	0.922336614385752	0.921537430988106	0.926508063170216	0.928862393072042	0.970978033114337	0.995487519093179	0.958442321497133	1	0.538194792068585	0.515573948712544	0.534215975719135	0.472921763314404	0.528627534895556	0.502969637563154	0.409618006669286	0.461173270374064	0.522084184614728	0.51634620152669	0.502564567927859	0.501576700106787	0.47398247877272	0.477824874366817	0.469001988810723	0.467207763788912
	0.300910373154169	0.281389769745185	0.347471636892432	0.314287041330039	0.435113317667455	0.403976096767018	0.445611205265772	0.395120235859677	0.388852699665661	0.291387971837647	0.308763916204687	0.325018031577962	0.617732220262405	0.516121756570916	0.690559912577815	0.538194792068585	1	0.954188777905304	0.992423076762827	0.870461693336112	0.907576186984384	0.961054814228663	0.86537201112735	0.909458582839855	0.982061171783595	0.961883651384085	0.964631419661631	0.960515220313834	0.96127378551718	0.963051787264991	0.959026754675772	0.963128846750205
	0.284065968366372	0.273067226843238	0.342074142948313	0.301408260422711	0.439103721184007	0.393544725487345	0.454725993342422	0.401162476742189	0.394248787448184	0.284106689868184	0.310192767513776	0.320374902322699	0.569956577441544	0.486223922144385	0.635823044075777	0.515573948712544	0.954188777905304	1	0.950896401751373	0.951719759639087	0.961502909153968	0.983536127480754	0.927257533699709	0.965514635943504	0.961293228416497	0.978038582988767	0.952992251088737	0.980855397771376	0.94503907507116	0.934510000061421	0.932517464815828	0.944313640915595
	0.285470979230589	0.261542431102638	0.325092546484294	0.298757277188754	0.409307835828157	0.3825466381966	0.422942083037994	0.376913536369902	0.362756136594294	0.271092311532465	0.29023076070081	0.304286657403332	0.608785585170745	0.510818897333983	0.680165943204314	0.534215975719135	0.992423076762827	0.950896401751373	1	0.84506636468864	0.907544840109078	0.954957360241369	0.833210357021878	0.887810522718643	0.984828881751168	0.972486135809269	0.961026245662784	0.959515816980981	0.954850420858052	0.961773737882349	0.948774068271707	0.957535371560279
	0.282896382901821	0.291529511062364	0.359840314063633	0.298297243252753	0.460140793648241	0.399436841446557	0.469794550310407	0.406906218465179	0.421552446990185	0.301400027515906	0.322342081511136	0.33904140758247	0.518117023728421	0.447909053813993	0.580199634932038	0.472921763314404	0.870461693336112	0.951719759639087	0.84506636468864	1	0.901053908994056	0.915468788207702	0.96494074584463	0.964476725340249	0.862289930121476	0.892869322099839	0.866493193363009	0.905211472356165	0.886307619125068	0.857610127187554	0.874038567085928	0.879473780144573
	0.336040725696413	0.31385699192754	0.385292363973319	0.35834289922754	0.473204296186688	0.421262191601942	0.489673359178909	0.445778409072395	0.431329440930742	0.327993549608156	0.362034672385913	0.3615139021753	0.560002155499953	0.494554173765705	0.613975551851922	0.528627534895556	0.907576186984384	0.961502909153968	0.907544840109078	0.901053908994056	1	0.953946928196495	0.86024933689376	0.924200201670476	0.912047757750108	0.934716709018953	0.920194750393068	0.954071063513385	0.854894164167035	0.846848013416055	0.843350210763985	0.856808785318457
	0.271056788604385	0.252273227635205	0.321820019453801	0.289720621976488	0.418805920555816	0.378067381479608	0.431485200389696	0.380479421156776	0.37011744587091	0.262366454478332	0.289641015544691	0.297144485346046	0.566372977454977	0.473250940179201	0.632827946390722	0.502969637563154	0.961054814228663	0.983536127480754	0.954957360241369	0.915468788207702	0.953946928196495	1	0.916350271952653	0.963971172094472	0.973067375778741	0.97641183000968	0.97619833141358	0.989412419935786	0.947702352309561	0.938977050911296	0.936646555848222	0.948990397365854
CO1,2,3,4	0.220373403269127	0.222745069879905	0.287995740033567	0.234502734614252	0.38781597459939	0.327579839570814	0.394981370473996	0.333190875815602	0.350781474417806	0.231878344605355	0.252384221682291	0.265652248611504	0.471057137549725	0.387471749060777	0.542509866308389	0.409618006669286	0.86537201112735	0.927257533699709	0.833210357021878	0.96494074584463	0.86024933689376	0.916350271952653	1	0.975934496154094	0.864479273127073	0.876079756277422	0.877763465001184	0.900479649654638	0.905456414065846	0.877078229260366	0.903084135915393	0.903324617665874
	0.275122209683238	0.262229320329054	0.33688444401888	0.291926739852115	0.431864809465169	0.377272799894762	0.437749006327756	0.382174645614165	0.390558167391944	0.274424842385329	0.297457094859916	0.308911662507824	0.522412763584775	0.435776133702879	0.585189475974759	0.461173270374064	0.909458582839855	0.965514635943504	0.887810522718643	0.964476725340249	0.924200201670476	0.963971172094472	0.975934496154094	1	0.909292771542921	0.925773048156932	0.924616979157084	0.951477570168991	0.914157407644569	0.893216854564264	0.9080706690011	0.91501228183133
	0.261331965612439	0.241404492113821	0.302653028308933	0.278754455658124	0.393509292354928	0.359580848302397	0.409116164624364	0.360422399394866	0.345907864685829	0.249661764195179	0.274403848550124	0.282055312619487	0.593247115660435	0.494146408911791	0.669058838867043	0.522084184614728	0.982061171783595	0.961293228416497	0.984828881751168	0.862289930121476	0.912047757750108	0.973067375778741	0.864479273127073	0.909292771542921	1	0.98324833705286	0.983945852952683	0.980396408821127	0.968723729220436	0.972324962061901	0.965847298739838	0.972520876628422
	0.254941285808849	0.237778875294987	0.30015832924194	0.271463482075539	0.391959079669104	0.359244071355873	0.408683583368937	0.360453287589214	0.342409038131133	0.245463073915355	0.270973925916676	0.279405761137801	0.572798891489063	0.48526770102783	0.64106633151456	0.51634620152669	0.961883651384085	0.978038582988767	0.972486135809269	0.892869322099839	0.934716709018953	0.97641183000968	0.876079756277422	0.925773048156932	0.98324833705286	1	0.966948055537356	0.984729609412559	0.958713238477927	0.955327393864253	0.94103646894541	0.959060149315771
	0.259962420606542	0.239208548339961	0.303982967982473	0.279087285346824	0.399543892289525	0.361384110771898	0.411845112213532	0.363293520114115	0.352908257839972	0.249619193576818	0.275962550537124	0.281911022796448	0.574740838741049	0.474329610469281	0.647194062179817	0.502564567927859	0.964631419661631	0.952992251088737	0.961026245662784	0.866493193363009	0.920194750393068	0.97619833141358	0.877763465001184	0.924616979157084	0.983945852952683	0.966948055537356	1	0.98672943173905	0.945190616449831	0.944817709086142	0.94724673854465	0.950886670727682
	0.266423355297148	0.246653439936872	0.315505404632577	0.285930230713343	0.411005648998667	0.369627913611374	0.42342142900918	0.373470516487118	0.362563170715425	0.257868317849488	0.285704935284049	0.291575461250894	0.563429454304295	0.470699094814095	0.630324367834287	0.501576700106787	0.960515220313834	0.980855397771376	0.959515816980981	0.905211472356165	0.954071063513385	0.989412419935786	0.900479649654638	0.951477570168991	0.980396408821127	0.984729609412559	0.98672943173905	1	0.945090042257427	0.939312869404855	0.937364217744837	0.949355007140761
	0.206920529684722	0.203325511869159	0.258246145764601	0.219499511309336	0.353036520461089	0.317959561362672	0.366900987091801	0.311238300420372	0.311306883484542	0.209988890079572	0.229284640455378	0.243335267826643	0.551538089661241	0.450155309644872	0.632480519944492	0.47398247877272	0.96127378551718	0.94503907507116	0.954850420858052	0.886307619125068	0.854894164167035	0.947702352309561	0.905456414065846	0.914157407644569	0.968723729220436	0.958713238477927	0.945190616449831	0.945090042257427	1	0.99254311086363	0.990619808270735	0.997056457818173
	0.204247702412768	0.198645206179522	0.252431875223533	0.21603487774612	0.343912319250402	0.31248862654515	0.35853122156397	0.305984326941247	0.304032274065967	0.205939658076125	0.226495454396601	0.238034086749593	0.557719761912559	0.455144357745654	0.639369330860599	0.477824874366817	0.963051787264991	0.934510000061421	0.961773737882349	0.857610127187554	0.846848013416055	0.938977050911296	0.877078229260366	0.893216854564264	0.972324962061901	0.955327393864253	0.944817709086142	0.939312869404855	0.99254311086363	1	0.993720271067298	0.99579004557247
	0.205806937659279	0.20441593722571	0.260228733500283	0.218889533334256	0.35367001001419	0.315433724536402	0.367355029333884	0.312183013756088	0.316538736206179	0.212512686264133	0.233984010700837	0.244783356363913	0.55182040912341	0.447014273352387	0.635815034386725	0.469001988810723	0.959026754675772	0.932517464815828	0.948774068271707	0.874038567085928	0.843350210763985	0.936646555848222	0.903084135915393	0.9080706690011	0.965847298739838	0.94103646894541	0.94724673854465	0.937364217744837	0.990619808270735	0.993720271067298	1	0.994866922104978
	0.203063905423722	0.197193026059463	0.254150036431651	0.216236337669079	0.34751229697579	0.312891305331291	0.360938479636452	0.306262135994804	0.30642907070972	0.204914834894232	0.225397551351619	0.237140971613861	0.547245509910155	0.443728532780666	0.628312517163926	0.467207763788912	0.963128846750205	0.944313640915595	0.957535371560279	0.879473780144573	0.856808785318457	0.948990397365854	0.903324617665874	0.91501228183133	0.972520876628422	0.959060149315771	0.950886670727682	0.949355007140761	0.997056457818173	0.99579004557247	0.994866922104978	1

## Sheet: Table S2
Table S2. A list of all peaks sorted according to the statistical significance have been reported.
EVOO/CO 80/20		EVOO/CO 90/10		EVOO/CO 95/5		EVOO/CO 99/1		EVOO/CO 99,5/0,5
m/z	Intens.	m/z	Intens.	m/z	Intens.	m/z	Intens.	m/z	Intens.
341620	50341	341967	40004	342031	49937	342053	43473	342005	43591
359130	30700	399988	28995	507126	63271	373975	40203	373794	37508
373510	43475	507020	33049	519465	15480	507103	44156	399941	29752
506863	51747	519610	17599	570058	27611	519836	23449	507025	44949
519044	11018	561827	12161	626967	35408	570079	17993	519755	20565
569915	14051	570029	13911	643905	11938	627532	31338	569987	27284
626767	19259	627332	17500	684112	47575	644277	14599	626668	24945
683582	30354	684045	39714	700823	20316	684078	49719	684255	46370
700318	13392	700779	18627	717563	12506	700939	26342	700974	24267
716789	8562	717130	11795	970297	4235	717537	23957	717374	14044
				1026385	3258	970662	5442	1026732	3483
						1026841	5012
